# Supplementary material for: The Clinical Value of Procalcitonin in the Neutropenic Period After Allogeneic Hematopoietic Stem Cell Transplantation
Source: Front Immunol. 2022 Apr 25;13:843067. doi: 10.3389/fimmu.2022.843067 (PMC9082027; doi:10.3389/fimmu.2022.843067)
Supplement: Supplementary file 1 [file DataSheet_1.csv]

id	Diagnosis	Disease status	interval	MTC	PCTc	death	follow
1	0	0	0	0	1	0	100
2	0	1	1	0	1	1	50
3	0	0	0	1	1	0	100
4	1	0	1	0	1	0	100
5	0	0	0	0	1	0	100
6	0	0	0	1	1	0	100
7	0	0	0	0	1	0	100
8	0	0	0	0	1	0	100
9	0	0	0	1	1	1	100
10	0	0	0	0	2	0	100
11	0	0	0	0	1	0	100
12	0	0	0	0	1	0	100
13	1	0	0	0	1	0	100
14	0	0	0	1	1	0	100
15	0	0	0	1	3	0	100
16	0	0	0	0	3	1	21
17	0	1	1	0	1	0	100
18	0	0	0	0	2	0	100
19	1	0	1	0	2	0	100
20	0	0	0	0	1	0	100
21	0	0	0	1	2	0	100
22	0	0	0	0	1	0	100
23	0	1	0	1	1	0	100
24	0	0	0	0	2	0	100
25	0	0	0	0	1	0	100
26	0	0	0	0	2	0	100
27	0	0	0	0	2	0	100
28	0	0	0	0	1	0	100
29	0	0	0	0	1	0	100
30	0	1	0	0	1	0	100
31	0	0	0	1	1	0	100
32	0	0	0	1	3	1	66
33	0	0	0	0	3	0	100
34	0	0	1	1	1	0	100
35	0	0	1	0	1	0	100
36	0	0	0	0	1	0	100
37	0	0	0	0	1	0	100
38	0	1	0	1	1	0	100
39	0	0	0	0	3	0	100
40	0	0	0	0	2	0	100
41	0	0	0	0	1	0	100
42	0	0	0	0	2	1	28
43	1	1	1	0	1	0	100
44	0	0	0	0	2	0	100
45	0	0	0	1	1	0	100
46	1	0	1	0	1	0	100
47	0	0	1	0	1	0	100
48	0	0	0	0	1	0	100
49	1	0	0	0	1	0	100
50	0	0	0	0	1	0	100
51	0	0	0	0	3	0	100
52	0	0	0	0	1	0	100
53	0	0	0	0	3	0	100
54	0	0	0	0	1	0	100
55	0	0	0	0	1	0	100
56	0	0	1	0	1	0	100
57	0	1	0	0	1	0	100
58	0	0	0	0	3	0	100
59	0	1	0	1	1	0	100
60	0	0	0	0	1	0	100
61	0	0	0	0	1	0	100
62	1	0	1	0	1	0	100
63	0	0	1	0	3	0	100
64	0	0	0	0	2	0	100
65	0	0	0	0	1	0	100
66	0	0	0	0	1	0	100
67	0	0	0	0	1	0	100
68	0	0	0	0	1	0	100
69	0	1	0	0	2	0	100
70	1	0	0	0	1	0	100
71	0	0	0	0	2	0	100
72	0	1	0	1	1	1	77
73	0	0	0	0	1	0	100
74	0	0	0	1	1	0	100
75	0	0	0	1	3	0	100
76	0	0	0	1	1	0	100
77	0	1	0	0	1	0	100
78	0	0	0	0	1	0	100
79	0	1	0	0	2	0	100
80	0	0	0	0	1	0	100
81	0	0	0	1	2	0	100
82	0	0	0	1	1	0	100
83	0	0	0	0	3	0	100
84	0	0	1	0	1	0	100
85	0	0	0	1	3	0	100
86	0	1	0	1	1	0	100
87	0	0	0	0	1	0	100
88	0	0	0	0	2	0	100
89	0	0	0	0	3	0	100
90	0	1	0	0	1	0	100
91	0	1	1	0	1	0	100
92	0	0	0	0	1	0	100
93	0	1	0	0	3	0	100
94	0	0	0	1	3	0	100
95	0	0	0	0	3	0	100
96	0	0	0	0	2	0	100
97	0	0	0	0	3	0	100
98	0	0	0	0	2	0	100
99	0	0	0	0	1	0	100
100	0	0	0	0	3	0	100
101	0	1	0	0	2	0	100
102	1	1	1	1	3	1	5
103	1	0	1	1	3	1	25
104	0	0	0	0	1	0	100
105	0	0	0	0	1	0	100
106	0	1	0	1	1	0	100
107	0	0	0	0	1	0	100
108	0	0	0	0	2	0	100
109	0	0	0	0	1	0	100
110	0	0	0	0	1	0	100
111	0	1	0	1	3	0	100
112	0	0	0	0	1	0	100
113	0	1	0	0	2	0	100
114	0	0	0	0	1	0	100
115	1	0	1	1	2	0	100
116	0	0	0	0	1	0	100
