# Supplementary material for: The Clinical Value of Procalcitonin in the Neutropenic Period After Allogeneic Hematopoietic Stem Cell Transplantation
Source: Front Immunol. 2022 Apr 25;13:843067. doi: 10.3389/fimmu.2022.843067 (PMC9082027; doi:10.3389/fimmu.2022.843067)
Supplement: Supplementary file 2 [file DataSheet_2.xlsx]

## Sheet: primary cohort baseline
ID	PCTc group	Diagnosis	Age at transplantation, years	Gender	Disease status	HCT-CI	ATG	conditioning regimen	Donor type	Stem-cell source	Infused MNC+, *108 cells/kg	Infused CD34+, *106 cells/kg	Months between diagnosis and HSCT	CMV	EBV	BSI	time to aGVHD within post-HSCT 100 day	Major transplant-related complications	aGVHD grade	cGVHD	Time to ANC ≥ 0.5*109/L, days	Time to platelet ≥ 20*109/L, days	100-day survival	100-day status	follow-up time, months	status
1	PCT negative	malignant	39	female	low risk	<=2	Yes	MAC	halpo	BM+PBSC	6.7	3.388	<10	No	No	No	16	-	1	-	12	20	100	alive	35	alive
2	PCT negative	malignant	39	male	high risk	<=2	Yes	MAC	halpo	BM+PBSC	12.53	4.56	>=10	Yes	No	No	50	-	0	-	12	10	50	death	2	death
3	PCT negative	malignant	25	male	low risk	<=2	Yes	MAC	halpo	BM	11.89	2.378	<10	No	Yes	Yes	100	epilepsy	0	limited	9	19	100	alive	34	alive
4	PCT negative	nonmalignant	11	male	low risk	<=2	Yes	RIC	Matched unrelated donor	PBSC	7.68	2.76	>=10	No	Yes	Yes	100	-	0	-	9	12	100	alive	25	alive
5	PCT negative	malignant	42	male	low risk	<=2	Yes	MAC	halpo	BM+PBSC	10.89	3.35	<10	No	No	No	76	-	2	extensive	12	12	100	alive	9	death
6	PCT negative	malignant	50	male	low risk	<=2	No	MAC	HLA-identical siblings	PBSC	4.45	4.05	<10	Yes	No	No	18	III-IV aGVHD	4	limited	13	13	100	alive	65	alive
7	PCT negative	malignant	19	male	low risk	<=2	Yes	MAC	cord blood	cord blood	9.68	11.42	<10	Yes	No	No	45	-	1	-	22	40	100	alive	5	death
8	PCT negative	malignant	26	female	low risk	<=2	Yes	MAC	halpo	BM+PBSC	10.31	2.178	<10	No	No	No	100	-	0	limited	12	12	100	alive	44	death
9	PCT negative	malignant	42	male	low risk	<=2	No	MAC	HLA-identical siblings	PBSC	4.92	4.01	<10	No	No	No	61	III-IV aGVHD	4	-	13	13	100	death	4	death
10	PCTc>=80%	malignant	39	male	low risk	<=2	Yes	MAC	Matched unrelated donor	PBSC	13.69	6.16	<10	No	Yes	No	100	-	0	-	12	18	100	alive	39	alive
11	PCT negative	malignant	44	male	low risk	<=2	Yes	MAC	halpo	BM+PBSC	15.5	3.01	<10	Yes	No	No	26	-	2	limited	12	11	100	alive	43	alive
12	PCT negative	malignant	56	male	low risk	<=2	Yes	MAC	HLA-identical siblings	PBSC	5.09	4.68	<10	No	Yes	No	1	-	2	-	12	13	100	alive	29	alive
13	PCT negative	nonmalignant	23	male	low risk	<=2	Yes	MAC	halpo	BM+PBSC	12.23	2.458	<10	No	No	No	71	-	1	-	12	30	100	alive	23	alive
14	PCT negative	malignant	35	male	low risk	<=2	Yes	MAC	halpo	BM+PBSC	10.33	3.4072	<10	No	Yes	No	100	epilepsy	0	-	13	24	100	alive	61	alive
15	PCTc<80%	malignant	27	female	low risk	<=2	Yes	MAC	halpo	BM+PBSC	9.71	3.2	<10	No	Yes	Yes	12	III-IV aGVHD	4	limited	14	29	100	alive	62	alive
16	PCTc<80%	malignant	24	male	low risk	<=2	Yes	MAC	halpo	BM+PBSC	12.51	2.1054	<10	No	No	Yes	21	-	0	extensive			21	death	1	death
17	PCT negative	malignant	48	female	high risk	<=2	Yes	MAC	Matched unrelated donor	PBSC	4.44	2.575	>=10	No	No	No	100	-	0	-	11	13	100	alive	4	death
18	PCTc>=80%	malignant	23	female	low risk	<=2	No	MAC	HLA-identical siblings	PBSC	4.04	7.2	<10	No	No	No	100	-	0	-	11	17	100	alive	12	alive
19	PCTc>=80%	nonmalignant	38	female	low risk	<=2	Yes	MAC	halpo	BM+PBSC	20.1	2.9064	>=10	No	No	Yes	88	-	2	-	11	14	100	alive	45	alive
20	PCT negative	malignant	35	female	low risk	<=2	Yes	MAC	halpo	BM+PBSC	11.4	5.02	<10	No	No	No	100	-	0	limited	14	29	100	alive	59	alive
21	PCTc>=80%	malignant	29	female	low risk	<=2	No	MAC	Matched unrelated donor	PBSC	8.99	6.47	<10	No	No	Yes	23	III-IV aGVHD	3	-	12	46	100	alive	46	alive
22	PCT negative	malignant	20	male	low risk	<=2	Yes	MAC	halpo	BM+PBSC	17.14	2.43	<10	No	Yes	No	100	-	0	-	13	19	100	alive	27	alive
23	PCT negative	malignant	35	female	high risk	<=2	Yes	MAC	Matched unrelated donor	PBSC	8.8	5.5	<10	No	No	No	34	III-IV aGVHD	3	-	12	17	100	alive	38	alive
24	PCTc>=80%	malignant	28	female	low risk	<=2	Yes	MAC	halpo	BM+PBSC	15.85	3.3844	<10	No	No	No	100	-	0	limited	11	12	100	alive	51	alive
25	PCT negative	malignant	49	male	low risk	<=2	Yes	MAC	HLA-identical siblings	BM+PBSC	11.93	3.6459	<10	No	No	Yes	22	-	1	-	12	18	100	alive	61	alive
26	PCTc>=80%	malignant	30	male	low risk	<=2	Yes	MAC	halpo	BM	6.33	2.7	<10	No	No	No	100	-	0	extensive	16	24	100	alive	7	alive
27	PCTc>=80%	malignant	19	male	low risk	<=2	No	MAC	HLA-identical siblings	PBSC	12.23	2.37	<10	No	No	No	12	-	1	-	12	14	100	alive	67	alive
28	PCT negative	malignant	50	female	low risk	<=2	No	MAC	HLA-identical siblings	PBSC	9.8	4.44	<10	No	No	No	91	-	1	extensive	12	15	100	alive	35	alive
29	PCT negative	malignant	48	male	low risk	>2	Yes	MAC	halpo	BM+PBSC	8.88	4.8074	<10	Yes	No	No	51	-	2	-	12	12	100	alive	38	alive
30	PCT negative	malignant	39	male	high risk	>2	Yes	MAC	halpo	BM+PBSC	6.68	3.918	<10	No	No	No	47	-	2	-	21		100	alive	14	death
31	PCT negative	malignant	13	female	low risk	<=2	Yes	MAC	halpo	BM+PBSC	11	2.38	<10	No	No	No	35	III-IV aGVHD	4	limited	14	23	100	alive	7	alive
32	PCTc<80%	malignant	26	male	low risk	<=2	No	MAC	HLA-identical siblings	BM+PBSC	13.23	3.17	<10	No	No	No	66	VOD	0	-	10	11	66	death	2	death
33	PCTc<80%	malignant	25	male	low risk	<=2	Yes	MAC	Matched unrelated donor	PBSC	9.22	1.23	<10	No	No	Yes	100	-	0	limited	18	50	100	alive	61	alive
34	PCT negative	malignant	17	male	low risk	<=2	Yes	MAC	halpo	BM+PBSC	12.44	5.08	>=10	No	No	No	85	epilepsy	2	-	14	20	100	alive	9	death
35	PCT negative	malignant	33	male	low risk	<=2	No	MAC	HLA-identical siblings	BM+PBSC	12.07	2.25	>=10	No	No	No	71	-	2	limited	15	20	100	alive	30	alive
36	PCT negative	malignant	13	male	low risk	<=2	Yes	MAC	halpo	BM+PBSC	11.93	4.01	<10	No	No	No	16	-	1	limited	12	19	100	alive	22	death
37	PCT negative	malignant	27	male	low risk	<=2	No	MAC	HLA-identical siblings	PBSC	24.43	2.49	<10	No	No	No	38	-	1	limited	11	11	100	alive	60	alive
38	PCT negative	malignant	18	male	high risk	<=2	Yes	MAC	halpo	BM	3.03	3.33	<10	No	No	No	13	epilepsy	2	-	13	16	100	alive	56	alive
39	PCTc<80%	malignant	40	female	low risk	<=2	Yes	MAC	halpo	BM+PBSC	8.44	4.9892	<10	No	No	No	76	-	2	-	11	12	100	alive	61	alive
40	PCTc>=80%	malignant	19	male	low risk	<=2	Yes	MAC	Matched unrelated donor	PBSC	8.3	3	<10	No	No	No	100	-	0	limited	15	16	100	alive	17	death
41	PCT negative	malignant	55	female	low risk	<=2	Yes	MAC	HLA-identical siblings	BM+PBSC	14.76	1.85	<10	No	No	No	100	-	0	-	11	10	100	alive	11	death
42	PCTc>=80%	malignant	23	male	low risk	<=2	Yes	MAC	HLA-identical siblings	PBSC	13.37	2.9164	<10	No	No	Yes	28	-	0	-	11	18	28	death	1	death
43	PCT negative	nonmalignant	17	male	high risk	<=2	Yes	RIC	Matched unrelated donor	PBSC	8.38	7.79	>=10	Yes	No	No	100	-	0	-	9	10	100	alive	73	alive
44	PCTc>=80%	malignant	20	female	low risk	<=2	No	MAC	HLA-identical siblings	PBSC	6.11	4.52	<10	No	No	No	89	-	1	-	12	9	100	alive	61	alive
45	PCT negative	malignant	15	male	low risk	<=2	Yes	MAC	halpo	BM+PBSC	13.59	1.69	<10	No	No	No	21	III-IV aGVHD	3	limited	12	20	100	alive	35	alive
46	PCT negative	nonmalignant	7	female	low risk	<=2	Yes	MAC	halpo	BM+PBSC	18.3	3.44	>=10	No	No	No	47	-	1	-	11	12	100	alive	43	alive
47	PCT negative	malignant	51	male	low risk	<=2	Yes	MAC	Matched unrelated donor	PBSC	8.067	5.887	>=10	No	No	No	56	-	1	limited	11	13	100	alive	42	alive
48	PCT negative	malignant	48	male	low risk	<=2	No	MAC	HLA-identical siblings	PBSC	5.28	2.64	<10	No	No	No	55	-	1	-	12	17	100	alive	22	death
49	PCT negative	nonmalignant	26	male	low risk	<=2	No	MAC	HLA-identical siblings	BM	6.63	4.3	<10	Yes	No	Yes	41	-	1	limited	15	25	100	alive	16	alive
50	PCT negative	malignant	52	female	low risk	>2	No	MAC	HLA-identical siblings	PBSC	16.67	3.71	<10	No	No	No	100	-	0	-	12	13	100	alive	60	alive
51	PCTc<80%	malignant	32	female	low risk	<=2	No	MAC	HLA-identical siblings	BM+PBSC	12.11	2.49	<10	No	No	Yes	100	-	0	-	10	12	100	alive	41	alive
52	PCT negative	malignant	17	male	low risk	<=2	Yes	MAC	Matched unrelated donor	PBSC	6.01	3.07	<10	No	No	No	100	-	0	limited	12	10	100	alive	51	alive
53	PCTc<80%	malignant	26	male	low risk	<=2	Yes	MAC	halpo	BM+PBSC	29.31	1.76	<10	No	No	Yes	100	-	0	-	12	14	100	alive	42	alive
54	PCT negative	malignant	17	male	low risk	<=2	Yes	MAC	halpo	BM+PBSC	7.26	3.98	<10	No	No	No	27	-	1	limited	12	16	100	alive	12	death
55	PCT negative	malignant	33	male	low risk	<=2	Yes	MAC	Matched unrelated donor	PBSC	13.75	3.03	<10	No	No	No	100	-	0	-	12	11	100	alive	12	death
56	PCT negative	malignant	40	male	low risk	<=2	Yes	MAC	halpo	PBSC	13.29	3.1896	>=10	Yes	No	No	47	-	1	-	11	15	100	alive	38	death
57	PCT negative	malignant	11	male	high risk	<=2	Yes	MAC	halpo	BM	18.01	3.6	<10	No	Yes	No	34	-	2	limited	12	12	100	alive	21	death
58	PCTc<80%	malignant	57	female	low risk	<=2	No	MAC	HLA-identical siblings	PBSC	4.19	3.56	<10	No	No	No	100	-	0	-	12	14	100	alive	36	alive
59	PCT negative	malignant	47	female	high risk	<=2	Yes	MAC	halpo	PBSC	10.1	3.1	<10	No	No	No	100	TMA	0	-	11	14	100	alive	58	alive
60	PCT negative	malignant	29	male	low risk	<=2	No	MAC	HLA-identical siblings	PBSC	10.85	1.6	<10	No	No	No	100	-	0	-	14	15	100	alive	47	alive
61	PCT negative	malignant	37	female	low risk	<=2	Yes	MAC	Matched unrelated donor	PBSC	15	4.35	<10	No	No	No	34	-	1	-	12	11	100	alive	30	alive
62	PCT negative	nonmalignant	22	female	low risk	<=2	Yes	MAC	halpo	BM+PBSC	13.2	3.03	>=10	No	No	Yes	100	-	0	limited	11	11	100	alive	44	alive
63	PCTc<80%	malignant	8	male	low risk	<=2	Yes	MAC	Matched unrelated donor	PBSC	7.44	4.165	>=10	No	No	No	100	-	0	-	11	12	100	alive	56	alive
64	PCTc>=80%	malignant	17	male	low risk	<=2	Yes	MAC	halpo	PBSC	2.3	2.53	<10	No	Yes	Yes	100	-	0	limited	11	13	100	alive	63	alive
65	PCT negative	malignant	35	female	low risk	<=2	No	MAC	HLA-identical siblings	PBSC	7	5.6	<10	No	No	Yes	100	-	0	-	11	13	100	alive	21	death
66	PCT negative	malignant	20	male	low risk	<=2	Yes	MAC	halpo	BM+PBSC	15.16	6.726	<10	No	No	No	100	-	0	limited	20	40	100	alive	64	alive
67	PCT negative	malignant	44	male	low risk	<=2	Yes	MAC	halpo	BM+PBSC	4.52	6.828	<10	No	No	No	28	-	2	-	10	27	100	alive	25	alive
68	PCT negative	malignant	45	female	low risk	<=2	Yes	MAC	halpo	BM+PBSC	9.18	3.61	<10	No	No	No	20	-	2	limited	12	18	100	alive	24	alive
69	PCTc>=80%	malignant	26	male	high risk	<=2	Yes	MAC	halpo	BM	8.9	3.11	<10	No	No	Yes	100	-	0	limited	12	22	100	alive	8	death
70	PCT negative	nonmalignant	27	male	low risk	<=2	Yes	MAC	halpo	BM+PBSC	14.97	3.36	<10	No	Yes	Yes	13	-	2	limited	11	8	100	alive	53	alive
71	PCTc>=80%	malignant	53	male	low risk	<=2	Yes	MAC	halpo	BM	7.95	2.9415	<10	No	No	No	100	-	0	limited	19	30	100	alive	35	alive
72	PCT negative	malignant	15	male	high risk	<=2	No	MAC	HLA-identical siblings	PBSC	8.52	2.8116	<10	No	No	No	36	posterior reversible encephalopathy syndrome and immune-mediated neuropathy/III-IV aGVHD	4	-	11	18	77	death	12	death
73	PCT negative	malignant	37	male	low risk	<=2	Yes	MAC	halpo	BM+PBSC	7.44	3.32	<10	No	No	No	100	-	0	limited	12	13	100	alive	22	alive
74	PCT negative	malignant	33	male	low risk	>2	Yes	MAC	Matched unrelated donor	PBSC	6.26	4.07	<10	No	No	No	100	epilepsy	0	-	14	14	100	alive	12	alive
75	PCTc<80%	malignant	20	female	low risk	<=2	Yes	MAC	halpo	BM	9.56	6	<10	No	No	No	87	III-IV aGVHD	3	limited	14	12	100	alive	68	alive
76	PCT negative	malignant	17	female	low risk	<=2	Yes	MAC	halpo	BM+PBSC	16	3.4	<10	No	No	No	22	III-IV aGVHD	3	-	11	14	100	alive	48	alive
77	PCT negative	malignant	31	male	high risk	<=2	Yes	MAC	halpo	BM+PBSC	4.46	5.068	<10	No	No	No	100	-	0	-	15	15	100	alive	34	alive
78	PCT negative	malignant	7	male	low risk	<=2	Yes	MAC	halpo	BM+PBSC	5.02	4.17	<10	No	Yes	No	100	-	0	-	12	12	100	alive	24	alive
79	PCTc>=80%	malignant	47	male	high risk	<=2	No	MAC	HLA-identical siblings	BM	8.3	3.57	<10	No	Yes	No	100	-	0	-	14	14	100	alive	53	alive
80	PCT negative	malignant	18	male	low risk	<=2	No	MAC	HLA-identical siblings	BM+PBSC	8.15	3.8	<10	No	No	No	100	-	0	limited	11	11	100	alive	60	alive
81	PCTc>=80%	malignant	33	female	low risk	<=2	Yes	MAC	Matched unrelated donor	PBSC	15.18	12.17	<10	No	No	Yes	92	III-IV aGVHD	3	-	13	19	100	alive	17	alive
82	PCT negative	malignant	48	male	low risk	>2	No	MAC	HLA-identical siblings	PBSC	12.47	2.41	<10	No	No	No	39	III-IV aGVHD	3	-	11	11	100	alive	26	death
83	PCTc<80%	malignant	29	male	low risk	<=2	Yes	MAC	halpo	BM+PBSC	5.27	3.54	<10	No	No	Yes	100	-	0	limited	11	24	100	alive	56	alive
84	PCT negative	malignant	20	male	low risk	<=2	Yes	MAC	halpo	BM	11.19	3.46	>=10	No	No	No	100	-	0	limited	12	15	100	alive	54	alive
85	PCTc<80%	malignant	27	female	low risk	<=2	Yes	MAC	halpo	BM+PBSC	10.98	4.61	<10	No	No	Yes	15	III-IV aGVHD	3	-	12	19	100	alive	18	alive
86	PCT negative	malignant	27	male	high risk	<=2	No	MAC	HLA-identical siblings	PBSC	5.67	3	<10	No	No	No	25	III-IV aGVHD	3	limited	12	14	100	alive	54	alive
87	PCT negative	malignant	22	male	low risk	<=2	Yes	MAC	Matched unrelated donor	PBSC	5.85	3.63	<10	No	No	Yes	100	-	0	-	13	18	100	alive	7	death
88	PCTc>=80%	malignant	8	male	low risk	<=2	Yes	MAC	halpo	BM	15.44	5.71	<10	No	No	No	100	-	0	-	13	23	100	alive	4	alive
89	PCTc<80%	malignant	34	male	low risk	<=2	Yes	MAC	HLA-identical siblings	BM+PBSC	9.46	4.24	<10	No	No	Yes	100	-	0	limited	9	12	100	alive	38	alive
90	PCT negative	malignant	42	male	high risk	<=2	No	MAC	HLA-identical siblings	PBSC	8.04	3.66	<10	No	No	No	13	-	1	limited	13	16	100	alive	58	alive
91	PCT negative	malignant	39	female	high risk	<=2	Yes	MAC	halpo	BM+PBSC	23.38	2.27	>=10	No	No	No	100	-	0	-	11	12	100	alive	54	alive
92	PCT negative	malignant	28	female	low risk	<=2	No	MAC	HLA-identical siblings	PBSC	7.45	6.85	<10	No	No	No	100	-	0	limited	11	12	100	alive	27	alive
93	PCTc<80%	malignant	12	male	high risk	<=2	Yes	MAC	halpo	BM+PBSC	9.35	5.36	<10	No	Yes	No	26	-	1	-	11	10	100	alive	35	alive
94	PCTc<80%	malignant	28	female	low risk	<=2	Yes	MAC	halpo	BM+PBSC	15.5	2.66	<10	No	No	No	19	epilepsy/III-IV aGVHD	4	extensive	10	30	100	alive	47	alive
95	PCTc<80%	malignant	39	male	low risk	<=2	No	MAC	HLA-identical siblings	PBSC	7.59	2.8	<10	No	No	Yes	16	-	1	limited	12	12	100	alive	19	death
96	PCTc>=80%	malignant	47	male	low risk	<=2	Yes	MAC	halpo	PBSC	12.16	11.94	<10	Yes	No	Yes	100	-	0	-	14	12	100	alive	9	alive
97	PCTc<80%	malignant	16	female	low risk	<=2	Yes	MAC	halpo	BM+PBSC	13.34	4.69	<10	No	No	No	11	-	1	-	12	13	100	alive	5	death
98	PCTc>=80%	malignant	23	male	low risk	<=2	Yes	MAC	halpo	BM	11.6	4.524	<10	No	No	No	14	-	1	-	10	12	100	alive	60	alive
99	PCT negative	malignant	5	male	low risk	<=2	Yes	MAC	halpo	BM+PBSC	3.37	6.75	<10	No	No	No	100	-	0	limited	13	11	100	alive	34	alive
100	PCTc<80%	malignant	55	female	low risk	<=2	No	MAC	HLA-identical siblings	PBSC	5.96	5.96	<10	No	No	No	100	-	0	limited	12	20	100	alive	21	alive
101	PCTc>=80%	malignant	18	male	high risk	>2	Yes	MAC	halpo	BM	8.53	3.3	<10	No	No	No	67	-	1	limited	11	12	100	alive	12	alive
102	PCTc<80%	nonmalignant	12	male	high risk	>2	Yes	MAC	halpo	BM+PBSC	6.26	6.89	>=10	No	No	No	5	epilepsy	0	-			5	death	1	death
103	PCTc<80%	nonmalignant	19	male	low risk	<=2	Yes	MAC	halpo	BM+PBSC	8.05	3.95	>=10	No	No	No	8	III-IV aGVHD	3	-			25	death	0.833333	death
104	PCT negative	malignant	41	male	low risk	<=2	Yes	MAC	halpo	BM+PBSC	5.73	4.11	<10	No	No	No	100	-	0	-	11	12	100	alive	11.9333	alive
105	PCT negative	malignant	30	male	low risk	<=2	No	MAC	HLA-identical siblings	PBSC	5.31	3.4	<10	No	No	No	100	-	0	-	11	10	100	alive	54.5	alive
106	PCT negative	malignant	26	female	high risk	<=2	No	MAC	halpo	BM+PBSC	9.025	4.065	<10	No	No	No	96	III-IV aGVHD	3	limited	11	10	100	alive	8.03333	death
107	PCT negative	malignant	50	male	low risk	<=2	Yes	MAC	HLA-identical siblings	PBSC	8.6	6.6	<10	No	No	No	100	-	0	limited	11	9	100	alive	54.1667	alive
108	PCTc>=80%	malignant	9	male	low risk	<=2	Yes	MAC	halpo	BM	12.5	6.375	<10	Yes	No	No	34	-	1	limited	13	19	100	alive	12	death
109	PCT negative	malignant	33	male	low risk	<=2	No	RIC	HLA-identical siblings	BM+PBSC	12.91	2.54	<10	No	No	No	100	-	0	limited	12	14	100	alive	25	alive
110	PCT negative	malignant	43	female	low risk	<=2	No	MAC	halpo	BM+PBSC	9.66	3.07	<10	No	No	No	100	-	0	-	11	15	100	alive	51	alive
111	PCTc<80%	malignant	12	male	high risk	<=2	No	MAC	HLA-identical siblings	PBSC	9.48	4.266	<10	No	No	Yes	41	III-IV aGVHD	3	extensive	11	13	100	alive	9	death
112	PCT negative	malignant	39	male	low risk	<=2	No	MAC	HLA-identical siblings	PBSC	8.22	5.5	<10	No	No	No	100	-	0	extensive	11	11	100	alive	52	alive
113	PCTc>=80%	malignant	17	male	high risk	<=2	Yes	MAC	halpo	BM+PBSC	8.79	4.736	<10	Yes	No	Yes	35	-	2	limited	12	13	100	alive	29	alive
114	PCT negative	malignant	4	male	low risk	<=2	Yes	MAC	halpo	BM	12.16	6.08	<10	Yes	No	No	49	-	2	extensive	14	35	100	alive	29	alive
115	PCTc>=80%	nonmalignant	15	male	low risk	<=2	Yes	MAC	halpo	BM+PBSC	5.23	4.05	>=10	No	Yes	No	100	epilepsy	0	-	13	19	100	alive	38	alive
116	PCT negative	malignant	24	female	low risk	<=2	Yes	MAC	Matched unrelated donor	PBSC	5.6	4.645	<10	No	No	No	79	-	2	limited	12	14	100	alive	49	alive

## Sheet: PCT value and diagnosis
febrile events	Time since allo-HSCT (days)	onset PCT value	documented infection	bloodstream infection	infection type	blood culture	diagnosis
1	10	0.273	No	No	non-infectious events	-	Hematopoietic reconstitution
2	5	0.244	Yes	No	bacterial infection	-	soft tissue
3	4	0.28	Yes	Yes	bacterial infection	Staphylococcus epidermidis	Gastrointestinal infection
4	1	0.123	Yes	Yes	bacterial infection	Staphylococcus epidermidis	Gastrointestinal infection
5	0	0.195	Yes	No	bacterial infection	-	Respiratory infection
6	2	0.472	Yes	No	Fungal infection	-	Respiratory infection
7	5	0.205	Yes	No	bacterial infection	-	Gastrointestinal infection
8	2	0.121	No	No	non-infectious events	-	Hematopoietic reconstitution
9	4	0.466	Yes	No	Fungal infection	-	Respiratory infection
10	3	1.15	Yes	Yes	Fungal infection	Candida albicans	Respiratory infection
11	0	0.13	Yes	No	bacterial infection	-	soft tissue
12	1	0.685	Yes	No	bacterial infection	-	Respiratory infection
13	0	0.627	No	No	non-infectious events	-	Hematopoietic reconstitution
14	0	0.236	Yes	Yes	bacterial infection	Klebsiella pneumoniae	Respiratory infection
15	0	0.588	No	No	non-infectious events	-	Hematopoietic reconstitution
16	0	0.254	No	No	non-infectious events	-	Engraftment syndrome
17	5	0.241	Yes	No	bacterial infection	-	Gastrointestinal infection
18	0	0.428	Yes	No	bacterial infection	-	Respiratory infection
19	4	50.71	Yes	Yes	bacterial infection	Pseudomonas aeruginosa	Respiratory infection
20	4	0.112	Yes	No	bacterial infection	-	soft tissue
21	1	0.356	Yes	No	bacterial infection	-	Gastrointestinal infection
22	0	0.069	Yes	No	Fungal infection	-	Respiratory infection
23	1	0.512	No	No	non-infectious events	-	Engraftment syndrome
24	0	0.357	Yes	No	bacterial infection	-	Gastrointestinal infection
25	4	0.235	Yes	No	bacterial infection	-	Respiratory infection
26	0	0.217	Yes	No	Fungal infection	-	Respiratory infection
27	6	2.003	Yes	No	bacterial infection	-	soft tissue
28	6	0.158	Yes	No	bacterial infection	-	Gastrointestinal infection
29	0	0.307	Yes	No	bacterial infection	-	Gastrointestinal infection
30	2	0.226	Yes	No	bacterial infection	-	Gastrointestinal infection
31	0	0.437	Yes	No	bacterial infection	-	Gastrointestinal infection
32	1	0.313	Yes	No	bacterial infection	-	Respiratory infection
33	0	0.236	Yes	No	bacterial infection	-	Respiratory infection
34	0	0.166	Yes	No	Fungal infection	-	Respiratory infection
35	1	46.03	Yes	Yes	bacterial infection	Escherichia coli	Respiratory infection
36	0	2.54	Yes	Yes	bacterial infection	Escherichia coli	Respiratory infection
37	4	0.173	Yes	Yes	bacterial infection	Escherichia coli	Gastrointestinal infection
38	3	0.105	Yes	No	bacterial infection	-	Gastrointestinal infection
39	0	0.854	Yes	No	bacterial infection	-	Respiratory infection
40	4	1.7	Yes	Yes	bacterial infection	Escherichia coli	Gastrointestinal infection
41	0	1.3	Yes	No	bacterial infection	-	Gastrointestinal infection
42	1	0.162	Yes	No	bacterial infection	-	Gastrointestinal infection
43	1	5.76	Yes	No	bacterial infection	-	Gastrointestinal infection
44	0	0.83	Yes	No	bacterial infection	-	Gastrointestinal infection
45	1	0.374	Yes	No	bacterial infection	-	Gastrointestinal infection
46	4	0.086	Yes	No	virus infection	-	Respiratory infection
47	2	0.112	Yes	No	bacterial infection	-	Gastrointestinal infection
48	1	0.549	Yes	No	bacterial infection	-	Gastrointestinal infection
49	0	0.124	No	No	non-infectious events	-	unknown
50	7	11.7	No	No	non-infectious events	-	unknown
51	12	0.46	Yes	No	bacterial infection	-	soft tissue
52	8	10.07	Yes	Yes	bacterial infection	Staphylococcus epidermidis	Gastrointestinal infection
53	6	1.04	Yes	Yes	bacterial infection	Enterobacter cloacae	Respiratory infection
54	10	0.332	Yes	No	virus infection	-	Respiratory infection
55	13	0.088	Yes	No	bacterial infection	-	Gastrointestinal infection
56	12	0.33	No	No	non-infectious events	-	Hematopoietic reconstitution
57	12	0.161	Yes	No	bacterial infection	-	Gastrointestinal infection
58	8	1.63	Yes	No	bacterial infection	-	Respiratory infection
59	9	2.86	Yes	No	bacterial infection	-	Respiratory infection
60	12	0.085	No	No	non-infectious events	-	Hematopoietic reconstitution
61	10	1.01	Yes	Yes	bacterial infection	Klebsiella pneumoniae	Intracranial infection
62	11	0.348	Yes	No	bacterial infection	-	Gastrointestinal infection
63	7	0.258	Yes	No	bacterial infection	-	Respiratory infection
64	11	0.444	Yes	No	Fungal infection	-	Respiratory infection
65	9	0.133	No	No	non-infectious events	-	Hematopoietic reconstitution
66	8	0.263	Yes	No	virus infection	-	Respiratory infection
67	7	0.205	Yes	No	bacterial infection	-	Respiratory infection
68	8	33.68	Yes	Yes	Fungal infection	Candida tropicalis	Respiratory infection
69	14	7.56	Yes	Yes	bacterial infection	Escherichia coli	Gastrointestinal infection
70	6	0.138	Yes	No	bacterial infection	-	soft tissue
71	3	0.449	No	No	non-infectious events	-	Hematopoietic reconstitution
72	4	0.152	Yes	No	bacterial infection	-	Gastrointestinal infection
73	11	2.32	Yes	No	bacterial infection	-	Gastrointestinal infection
74	10	0.286	No	No	non-infectious events	-	Hematopoietic reconstitution
75	11	0.174	Yes	No	Fungal infection	-	Respiratory infection
76	7	0.316	Yes	Yes	bacterial infection	Elizabethkingia meningosepticum	Intracranial infection
77	7	0.651	Yes	No	bacterial infection	-	Gastrointestinal infection
78	7	13.36	Yes	Yes	bacterial infection	Klebsiella pneumoniae	Respiratory infection
79	10	0.265	Yes	Yes	bacterial infection	Staphylococcus hominis	Respiratory infection
80	13	0.966	Yes	Yes	bacterial infection	Leclercia adecarboxylata	Respiratory infection
81	11	0.669	Yes	No	bacterial infection	-	soft tissue
82	7	0.132	Yes	No	Fungal infection	-	Respiratory infection
83	10	5.22	Yes	Yes	bacterial infection	Pseudomonas aeruginosa	Respiratory infection
84	7	0.1	Yes	No	Fungal infection	-	Respiratory infection
85	8	0.499	Yes	No	bacterial infection	-	Respiratory infection
86	7	18.83	Yes	Yes	bacterial infection	Escherichia coli	Gastrointestinal infection
87	8	0.3	Yes	No	Fungal infection	-	Respiratory infection
88	9	0.364	No	No	non-infectious events	-	Hematopoietic reconstitution
89	10	0.524	Yes	No	bacterial infection	-	Respiratory infection
90	10	0.509	Yes	Yes	bacterial infection	β-hemolytic streptococcus	Respiratory infection
91	11	2.92	Yes	No	Fungal infection	-	Respiratory infection
92	10	0.684	No	No	non-infectious events	-	Hematopoietic reconstitution
93	8	0.159	No	No	non-infectious events	-	Hematopoietic reconstitution
94	7	0.125	No	No	non-infectious events	-	Hematopoietic reconstitution
95	11	0.192	No	No	non-infectious events	-	Hematopoietic reconstitution
96	11	0.241	No	No	non-infectious events	-	Hematopoietic reconstitution
97	6	0.12	No	No	non-infectious events	-	Hematopoietic reconstitution
98	8	1.54	Yes	Yes	bacterial infection	Pseudomonas pseudoalcaligenes	Respiratory infection
99	7	0.14	No	No	non-infectious events	-	Hematopoietic reconstitution
100	15	0.123	No	No	non-infectious events	-	Hematopoietic reconstitution
101	12	0.34	Yes	No	bacterial infection	-	soft tissue
102	15	1.9	Yes	Yes	bacterial infection	Burkholderia cepacia	Respiratory infection
103	10	0.277	Yes	No	bacterial infection	-	soft tissue
104	12	0.271	No	No	non-infectious events	-	Hematopoietic reconstitution
105	12	0.31	No	No	non-infectious events	-	GVHD
106	9	0.59	Yes	No	bacterial infection	-	Respiratory infection
107	14	0.389	No	No	non-infectious events	-	Hematopoietic reconstitution
108	18	0.292	Yes	No	Fungal infection	-	Respiratory infection
109	14	0.205	Yes	No	Fungal infection	-	Respiratory infection
110	11	0.379	Yes	Yes	bacterial infection	Staphylococcus hominis	Respiratory infection
111	17	0.317	Yes	No	bacterial infection	-	soft tissue/Respiratory infection
112	10	0.323	Yes	No	bacterial infection	-	Respiratory infection
113	14	0.539	Yes	No	bacterial infection	-	Respiratory infection
114	14	0.37	No	No	non-infectious events	-	GVHD
115	14	0.109	Yes	No	bacterial infection	-	Respiratory infection
116	11	0.158	Yes	No	bacterial infection	-	Gastrointestinal infection
117	14	0.361	Yes	No	virus infection	-	Respiratory infection
118	10	0.181	Yes	No	virus infection	-	Respiratory infection
119	12	0.331	No	No	non-infectious events	-	Hematopoietic reconstitution
120	12	0.566	Yes	No	bacterial infection	-	Gastrointestinal infection
121	14	0.16	No	No	non-infectious events	-	Hematopoietic reconstitution
122	10	0.119	Yes	No	bacterial infection	-	Gastrointestinal infection
123	10	0.569	Yes	Yes	bacterial infection	Escherichia coli	Gastrointestinal infection
124	16	0.124	No	No	non-infectious events	-	Hematopoietic reconstitution
125	13	0.113	Yes	No	Fungal infection	-	Respiratory infection
126	21	0.152	No	No	non-infectious events	-	Hematopoietic reconstitution
127	18	0.405	No	No	non-infectious events	-	Hematopoietic reconstitution
128	15	2.79	Yes	Yes	bacterial infection	Klebsiella pneumoniae	Respiratory infection
129	14	0.289	No	No	non-infectious events	-	Hematopoietic reconstitution
130	13	0.159	No	No	non-infectious events	-	Hematopoietic reconstitution

## Sheet: validation cohort data
ID	Age	Gender	PCTc	HCT-CI	Diagnosis	Months between diagnosis and HSCT	Disease status	ATG	Donor type	Stem-cell source	Infused MNC+, *108 cells/kg	Infused CD34+, *106 cells/kg	Major transplant-related complications	aGVHD	100-day status	100-day survival
1	46	female	PCT negative	>2	malignant	<10	Low risk	Yes	haplo	BM+PBSC	10.8	2.83	-	-	alive	100
2	18	male	PCTc<80%	<=2	Nonmalignant	<10	High risk	Yes	haplo	BM+PBSC	11	3.33	III-IV aGVHD	3	alive	100
3	20	male	PCT negative	<=2	malignant	<10	High risk	Yes	haplo	BM+PBSC	15.525	7.035	-	-	alive	100
4	13	male	PCTc>=80%	<=2	malignant	<10	Low risk	Yes	haplo	BM+PBSC	12.1475	5.03	-	-	alive	100
5	44	male	PCTc>=80%	<=2	malignant	<10	Low risk	Yes	haplo	BM+PBSC	12.23	3.58	-	2	alive	100
6	8	male	PCTc<80%	<=2	Nonmalignant	<10	High risk	Yes	haplo	BM	9.23	3.22	-	1	alive	100
7	12	female	PCTc<80%	<=2	malignant	>=10	High risk	Yes	haplo	BM	10.99	4.94	-	-	alive	100
8	25	male	PCTc<80%	<=2	Nonmalignant	<10	High risk	Yes	HLA-identical siblings	PBSC	4.767	4.144	-	-	alive	100
9	38	female	PCT negative	<=2	malignant	<10	Low risk	No	HLA-identical siblings	BM+PBSC	9.73	3.566	-	-	alive	100
10	15	female	PCTc<80%	<=2	malignant	<10	Low risk	Yes	haplo	BM	9.53	3.43	-	-	alive	100
11	19	male	PCT negative	<=2	malignant	<10	Low risk	Yes	haplo	BM+PBSC	9.75	4.06	-	2	alive	100
12	27	male	PCT negative	<=2	malignant	>=10	High risk	Yes	Matched unrelated donor	PBSC	7.96	3.74	epilepsy	2	alive	100
13	17	female	PCTc>=80%	<=2	malignant	<10	Low risk	No	HLA-identical siblings	PBSC	6.06	6	-	-	alive	100
14	31	female	PCT negative	<=2	malignant	<10	Low risk	Yes	haplo	BM+PBSC	10.36	2.35	epilepsy	1	alive	100
15	37	female	PCTc>=80%	<=2	malignant	<10	Low risk	Yes	haplo	BM+PBSC	10.98	3.549	-	2	alive	100
16	52	female	PCTc>=80%	<=2	malignant	<10	Low risk	Yes	HLA-identical siblings	BM	8.6	4.64	-	-	alive	100
17	36	male	PCTc>=80%	<=2	malignant	<10	Low risk	Yes	haplo	BM+PBSC	10.67	2.64	-	-	alive	100
18	20	male	PCT negative	<=2	malignant	<10	Low risk	No	haplo	BM+PBSC	8.82	3.02	III-IV aGVHD	4	alive	100
19	22	female	PCTc>=80%	<=2	Nonmalignant	>=10	High risk	Yes	haplo	BM+PBSC	9.8	4.472	-	-	death	8
20	28	female	PCTc<80%	<=2	malignant	<10	Low risk	Yes	haplo	BM+PBSC	14.95	6.2	-	-	alive	100
21	41	female	PCT negative	<=2	malignant	<10	Low risk	No	HLA-identical siblings	PBSC	8.75	5.77	-	-	alive	100
22	10	female	PCT negative	<=2	malignant	<10	Low risk	Yes	haplo	BM+PBSC	17.02	4.14	-	1	alive	100
23	19	male	PCT negative	<=2	malignant	<10	Low risk	Yes	haplo	BM+PBSC	9.3	4.91	III-IV aGVHD	4	alive	100
24	16	male	PCT negative	<=2	malignant	<10	Low risk	Yes	haplo	BM+PBSC	8.57	2.69	-	-	alive	100
25	19	male	PCT negative	<=2	malignant	<10	High risk	Yes	haplo	BM+PBSC	10.39	3.19	-	-	alive	100
26	20	female	PCTc<80%	<=2	malignant	>=10	Low risk	Yes	haplo	BM+PBSC	11.85	4.93	III-IV aGVHD	3	death	47
27	61	male	PCTc<80%	>2	malignant	<10	High risk	Yes	haplo	BM+PBSC	9.53	4.43	epilepsy	-	death	3
28	16	male	PCTc<80%	<=2	malignant	<10	High risk	Yes	haplo	BM+PBSC	14.47	2.1646	VOD	1	alive	100
29	36	male	PCT negative	<=2	malignant	<10	High risk	No	HLA-identical siblings	BM+PBSC	6.74	5.925	III-IV aGVHD	4	alive	100
30	13	male	PCT negative	<=2	Nonmalignant	>=10	High risk	Yes	cord blood	cord blood	11.62	4.24	-	-	alive	100
31	26	female	PCTc<80%	<=2	malignant	<10	Low risk	Yes	haplo	BM+PBSC	12.3	4.288	epilepsy	1	alive	100
32	12	male	PCTc<80%	<=2	malignant	>=10	Low risk	Yes	haplo	BM+PBSC	17.1	6.24	-	-	alive	100
33	18	female	PCT negative	<=2	malignant	<10	Low risk	Yes	haplo	BM	11.68	4.088	-	1	alive	100
34	49	female	PCT negative	<=2	malignant	>=10	Low risk	Yes	haplo	BM+PBSC	11.27	4.73	III-IV aGVHD	3	death	91
35	33	female	PCT negative	<=2	malignant	>=10	High risk	Yes	haplo	BM+PBSC	13.87	5.32	-	-	death	30
36	24	male	PCTc<80%	>2	Nonmalignant	<10	High risk	Yes	HLA-identical siblings	BM+PBSC	13.74	2.83	immune-mediated neuropathy	-	death	62
37	15	female	PCT negative	<=2	malignant	<10	Low risk	Yes	haplo	BM	2.1	4.47	epilepsy	-	alive	100
38	58	male	PCT negative	<=2	malignant	<10	Low risk	Yes	Matched unrelated donor	PBSC	8.15	3.74	-	-	alive	100
39	8	male	PCTc>=80%	<=2	malignant	<10	Low risk	Yes	haplo	BM+PBSC	12.46	5.994	-	-	alive	100
40	43	male	PCT negative	<=2	malignant	<10	Low risk	Yes	haplo	PBSC	10.43	3.1	-	2	alive	100
41	12	male	PCTc<80%	<=2	malignant	<10	Low risk	Yes	haplo	BM	9.43	3.39	III-IV aGVHD	3	alive	100
42	12	female	PCTc>=80%	<=2	malignant	<10	Low risk	Yes	haplo	BM+PBSC	13.41	3.74	-	-	alive	100
43	12	male	PCTc>=80%	<=2	Nonmalignant	<10	High risk	Yes	haplo	BM+PBSC	14.54	7.7	epilepsy	-	alive	100
44	45	male	PCTc<80%	<=2	malignant	<10	Low risk	Yes	Matched unrelated donor	PBSC	7.78	9.34	III-IV aGVHD	4	death	19
45	13	female	PCT negative	<=2	malignant	<10	Low risk	Yes	Matched unrelated donor	PBSC	3.385	5.29	-	-	alive	100
46	49	male	PCT negative	<=2	malignant	<10	Low risk	No	HLA-identical siblings	BM+PBSC	15.03	1.446	III-IV aGVHD	3	alive	100
47	32	female	PCT negative	<=2	Nonmalignant	<10	High risk	Yes	haplo	BM+PBSC	11.31	3.75	-	-	alive	100
48	33	male	PCT negative	<=2	malignant	<10	High risk	Yes	haplo	BM+PBSC	11.526	2.612	III-IV aGVHD	4	alive	100
49	21	male	PCT negative	<=2	malignant	>=10	Low risk	Yes	haplo	BM+PBSC	10.854	2.62	-	-	alive	100
50	31	female	PCTc>=80%	<=2	malignant	<10	Low risk	No	HLA-identical siblings	PBSC	10.7	3.64	-	-	alive	100
51	48	female	PCT negative	<=2	malignant	<10	Low risk	Yes	HLA-identical siblings	PBSC	9.77	3.03	-	2	alive	100
52	43	female	PCT negative	<=2	malignant	<10	Low risk	Yes	haplo	BM+PBSC	5.19	8.57	-	-	alive	100
53	15	male	PCTc>=80%	<=2	malignant	<10	Low risk	Yes	haplo	BM+PBSC	12.198	3.6	-	1	alive	100
54	24	male	PCT negative	<=2	malignant	<10	Low risk	Yes	haplo	BM	6.7	3.35	Gastrointestinal hemorrhage	-	alive	100
55	13	female	PCT negative	<=2	malignant	<10	Low risk	Yes	Matched unrelated donor	PBSC	7.17	2.29	-	-	death	64
56	22	female	PCTc>=80%	<=2	malignant	>=10	High risk	No	HLA-identical siblings	BM	9.8	4.31	-	2	alive	100
57	47	male	PCT negative	<=2	malignant	>=10	Low risk	Yes	Matched unrelated donor	PBSC	9.98	5	epilepsy	-	alive	100
58	29	female	PCTc>=80%	<=2	malignant	<10	Low risk	Yes	haplo	BM+PBSC	10.82	2.77	acute heart failure	-	alive	100
59	13	male	PCTc<80%	<=2	malignant	<10	Low risk	Yes	haplo	BM	11.76	4	-	-	death	35
60	10	male	PCT negative	<=2	malignant	<10	Low risk	Yes	haplo	BM	4.6	3.96	-	-	death	50
61	17	male	PCTc>=80%	<=2	Nonmalignant	>=10	High risk	Yes	haplo	BM+PBSC	11.94	5	III-IV aGVHD	4	alive	100
62	16	male	PCTc>=80%	<=2	malignant	<10	Low risk	Yes	Matched unrelated donor	PBSC	9.54	3.53	-	2	alive	100
63	28	female	PCT negative	<=2	malignant	<10	Low risk	Yes	Matched unrelated donor	PBSC	8.27	4.47	-	-	alive	100
64	37	male	PCT negative	<=2	malignant	<10	Low risk	Yes	haplo	BM+PBSC	7.85	3.43	-	-	alive	100
65	3	male	PCTc<80%	<=2	malignant	<10	Low risk	Yes	haplo	BM+PBSC	10.732	7.2	III-IV aGVHD	4	alive	100
66	3	female	PCTc>=80%	<=2	malignant	<10	Low risk	Yes	haplo	PBSC	11.515	5.642	-	1	alive	100
67	21	male	PCT negative	<=2	malignant	<10	Low risk	Yes	haplo	BM+PBSC	17.7	2.124	-	1	alive	100
68	8.11507	male	PCTc>=80%	<=2	malignant	>=10	Low risk	Yes	haplo	BM	20.1	4.4	posterior reversible encephalopathy syndrome	2	alive	100
69	24.2082	male	PCT negative	<=2	malignant	<10	Low risk	Yes	haplo	BM+PBSC	10.56	2.15	-	1	alive	100
70	25.5507	male	PCT negative	<=2	malignant	<10	Low risk	Yes	haplo	BM+PBSC	13.34	3.74	-	-	death	52
71	48.4027	male	PCT negative	<=2	malignant	>=10	High risk	Yes	haplo	BM+PBSC	10.57	4.18	-	-	alive	100
72	23.5589	male	PCT negative	<=2	malignant	<10	Low risk	Yes	haplo	BM+PBSC	11.59	2.693	-	-	alive	100
73	41.7014	male	PCTc>=80%	<=2	malignant	<10	Low risk	No	HLA-identical siblings	BM+PBSC	10.425	3.58	-	1	alive	100
74	30.6877	male	PCTc>=80%	<=2	malignant	<10	Low risk	No	HLA-identical siblings	PBSC	9.32	3.26	-	-	alive	100
75	36.4521	female	PCTc<80%	<=2	malignant	>=10	Low risk	Yes	haplo	BM+PBSC	7.566	5.878	-	-	alive	100
76	27.0822	male	PCTc<80%	<=2	malignant	<10	Low risk	Yes	haplo	BM+PBSC	3.52	3.06	epilepsy	-	alive	100
77	53.2164	male	PCT negative	>2	malignant	<10	Low risk	Yes	Matched unrelated donor	PBSC	4.62	6.45	III-IV aGVHD	4	alive	100
78	47.674	male	PCTc<80%	<=2	malignant	<10	Low risk	Yes	haplo	BM	6.51	4.1	-	-	death	58
79	46.2603	female	PCT negative	<=2	malignant	<10	Low risk	Yes	haplo	BM+PBSC	12.804	3.738	-	-	alive	100
80	53.1123	male	PCT negative	<=2	Nonmalignant	>=10	Low risk	Yes	HLA-identical siblings	BM	1.82	3.18	-	-	alive	100
81	21.4055	male	PCTc>=80%	<=2	malignant	<10	Low risk	Yes	haplo	BM+PBSC	5.89	3.23	-	-	alive	100
82	36.7096	female	PCTc>=80%	<=2	malignant	<10	Low risk	No	HLA-identical siblings	PBSC	16.4	2.6	-	-	alive	100
83	15.6849	female	PCTc>=80%	<=2	malignant	<10	Low risk	Yes	haplo	BM	10.8	5.67	-	-	alive	100
84	28.7616	male	PCTc>=80%	<=2	malignant	<10	High risk	Yes	haplo	BM+PBSC	16.79	4.52	-	2	alive	100
85	38.3397	female	PCTc>=80%	<=2	malignant	<10	High risk	Yes	haplo	BM	7.98	2.63	-	-	alive	100
86	48.4137	male	PCTc<80%	<=2	malignant	<10	Low risk	Yes	haplo	PBSC	6.5	2.02	-	-	death	28
87	46.9863	male	PCTc>=80%	<=2	Nonmalignant	<10	Low risk	Yes	haplo	BM+PBSC	10.74	4.237	-	-	alive	100
88	17.4247	male	PCTc>=80%	<=2	malignant	<10	Low risk	Yes	haplo	BM+PBSC	7.95	2.96	epilepsy	-	alive	100
89	56.0274	male	PCTc>=80%	<=2	malignant	<10	Low risk	No	HLA-identical siblings	BM+PBSC	11.84	4.7	-	2	alive	100
90	30.937	female	PCTc>=80%	<=2	malignant	<10	Low risk	No	HLA-identical siblings	PBSC	5.75	4.83	-	2	alive	100
91	16.3014	male	PCTc>=80%	<=2	malignant	<10	Low risk	Yes	haplo	BM+PBSC	14.49	3.62	III-IV aGVHD	4	alive	100
92	3.07123	male	PCTc>=80%	<=2	malignant	<10	Low risk	Yes	haplo	BM+PBSC	23.5	7.29	epilepsy	-	alive	100
93	32.6192	male	PCT negative	<=2	Nonmalignant	<10	High risk	Yes	HLA-identical siblings	BM+PBSC	6.18	4.71	-	-	alive	100
94	49.7671	female	PCTc>=80%	<=2	malignant	<10	Low risk	No	HLA-identical siblings	BM+PBSC	10.38	2.65	III-IV aGVHD	4	death	66
95	11.4082	female	PCTc<80%	<=2	malignant	>=10	High risk	Yes	haplo	BM+PBSC	12.4	3.5	-	-	death	7
96	22.6274	female	PCTc<80%	<=2	malignant	>=10	Low risk	Yes	haplo	BM+PBSC	11.27	3.15	-	-	death	62
97	35.9973	female	PCTc<80%	<=2	Nonmalignant	<10	High risk	Yes	haplo	BM+PBSC	22.47	2.44	-	-	death	18
98	45.4137	female	PCTc>=80%	<=2	malignant	<10	Low risk	Yes	haplo	BM+PBSC	10.13	3.82	III-IV aGVHD	4	death	49
99	35.3808	female	PCT negative	<=2	malignant	<10	High risk	Yes	haplo	BM+PBSC	20.21	5.31	-	-	death	89
100	39.0466	male	PCTc<80%	>2	malignant	>=10	High risk	Yes	haplo	BM+PBSC	10.35	2.57		-	death	7
101	22.4548	male	PCT negative	<=2	malignant	<10	Low risk	Yes	haplo	BM+PBSC	8.7	5.68	-	2	death	58
102	23.2521	male	PCTc<80%	>2	malignant	>=10	Low risk	Yes	haplo	BM+PBSC	14.06	5.53	TMA	-	death	69
103	32	male	PCT negative	<=2	malignant	<10	Low risk	No	haplo	BM+PBSC	15.2	7.33	III-IV aGVHD	3	alive	100
