# Supplementary material for: The Clinical Value of Procalcitonin in the Neutropenic Period After Allogeneic Hematopoietic Stem Cell Transplantation
Source: Front Immunol. 2022 Apr 25;13:843067. doi: 10.3389/fimmu.2022.843067 (PMC9082027; doi:10.3389/fimmu.2022.843067)
Supplement: Supplementary file 3 [file DataSheet_3.csv]

id	Diagnosis	interval	Disease status	MTC	PCTc	death	follow
1	0	0	0	0	1	0	100
2	1	0	1	1	3	0	100
3	0	0	1	0	1	0	100
4	0	0	0	0	2	0	100
5	0	0	0	0	2	0	100
6	1	0	1	0	3	0	100
7	0	1	1	0	3	0	100
8	1	0	1	0	3	0	100
9	0	0	0	0	1	0	100
10	0	0	0	0	3	0	100
11	0	0	0	0	1	0	100
12	0	1	1	1	1	0	100
13	0	0	0	0	2	0	100
14	0	0	0	1	1	0	100
15	0	0	0	0	2	0	100
16	0	0	0	0	2	0	100
17	0	0	0	0	2	0	100
18	0	0	0	1	1	0	100
19	1	1	1	0	2	1	8
20	0	0	0	0	3	0	100
21	0	0	0	0	1	0	100
22	0	0	0	0	1	0	100
23	0	0	0	1	1	0	100
24	0	0	0	0	1	0	100
25	0	0	1	0	1	0	100
26	0	1	0	1	3	1	47
27	0	0	1	1	3	1	3
28	0	0	1	1	3	0	100
29	0	0	1	1	1	0	100
30	1	1	1	0	1	0	100
31	0	0	0	1	3	0	100
32	0	1	0	0	3	0	100
33	0	0	0	0	1	0	100
34	0	1	0	1	1	1	91
35	0	1	1	0	1	1	30
36	1	0	1	1	3	1	62
37	0	0	0	1	1	0	100
38	0	0	0	0	1	0	100
39	0	0	0	0	2	0	100
40	0	0	0	0	1	0	100
41	0	0	0	1	3	0	100
42	0	0	0	0	2	0	100
43	1	0	1	1	2	0	100
44	0	0	0	1	3	1	19
45	0	0	0	0	1	0	100
46	0	0	0	1	1	0	100
47	1	0	1	0	1	0	100
48	0	0	1	1	1	0	100
49	0	1	0	0	1	0	100
50	0	0	0	0	2	0	100
51	0	0	0	0	1	0	100
52	0	0	0	0	1	0	100
53	0	0	0	0	2	0	100
54	0	0	0	1	1	0	100
55	0	0	0	0	1	1	64
56	0	1	1	0	2	0	100
57	0	1	0	1	1	0	100
58	0	0	0	1	2	0	100
59	0	0	0	0	3	1	35
60	0	0	0	0	1	1	50
61	1	1	1	1	2	0	100
62	0	0	0	0	2	0	100
63	0	0	0	0	1	0	100
64	0	0	0	0	1	0	100
65	0	0	0	1	3	0	100
66	0	0	0	0	2	0	100
67	0	0	0	0	1	0	100
68	0	1	0	1	2	0	100
69	0	0	0	0	1	0	100
70	0	0	0	0	1	1	52
71	0	1	1	0	1	0	100
72	0	0	0	0	1	0	100
73	0	0	0	0	2	0	100
74	0	0	0	0	2	0	100
75	0	1	0	0	3	0	100
76	0	0	0	1	3	0	100
77	0	0	0	1	1	0	100
78	0	0	0	0	3	1	58
79	0	0	0	0	1	0	100
80	1	1	0	0	1	0	100
81	0	0	0	0	2	0	100
82	0	0	0	0	2	0	100
83	0	0	0	0	2	0	100
84	0	0	1	0	2	0	100
85	0	0	1	0	2	0	100
86	0	0	0	0	3	1	28
87	1	0	0	0	2	0	100
88	0	0	0	1	2	0	100
89	0	0	0	0	2	0	100
90	0	0	0	0	2	0	100
91	0	0	0	1	2	0	100
92	0	0	0	1	2	0	100
93	1	0	1	0	1	0	100
94	0	0	0	1	2	1	66
95	0	1	1	0	3	1	7
96	0	1	0	0	3	1	62
97	1	0	1	0	3	1	18
98	0	0	0	1	2	1	49
99	0	0	1	0	1	1	89
100	0	1	1	1	3	1	7
101	0	0	0	0	1	1	58
102	0	1	0	1	3	1	69
103	0	0	0	1	1	0	100
